# Supplementary material for: A mouse model of human mitofusin-2-related lipodystrophy exhibits adipose-specific mitochondrial stress and reduced leptin secretion
Source: eLife. 2023 Feb 1;12:e82283. doi: 10.7554/eLife.82283 (PMC9937658; doi:10.7554/eLife.82283)
Supplement: Figure 1—source data 1. [file elife-82283-fig1-data1.zip]

Archive with 17 entries (16 files):
- Fig1-Source data/
- Fig1-Source data/Mfn1_annotated.jpeg
- __MACOSX/Fig1-Source data/._Mfn1_annotated.jpeg
- Fig1-Source data/Gapdh_annotated.jpeg
- __MACOSX/Fig1-Source data/._Gapdh_annotated.jpeg
- Fig1-Source data/Mfn1_raw.tif
- __MACOSX/Fig1-Source data/._Mfn1_raw.tif
- Fig1-Source data/Mfn2_annotated.jpeg
- __MACOSX/Fig1-Source data/._Mfn2_annotated.jpeg
- Fig1-Source data/Gapdh_raw.tif
- __MACOSX/Fig1-Source data/._Gapdh_raw.tif
- Fig1-Source data/Mfn2_raw.tif
- __MACOSX/Fig1-Source data/._Mfn2_raw.tif
- Fig1-Source data/Tubulin_raw.tif
- __MACOSX/Fig1-Source data/._Tubulin_raw.tif
- Fig1-Source data/Tubb_annotated.jpeg
- __MACOSX/Fig1-Source data/._Tubb_annotated.jpeg
