# Supplementary material for: A mouse model of human mitofusin-2-related lipodystrophy exhibits adipose-specific mitochondrial stress and reduced leptin secretion
Source: eLife. 2023 Feb 1;12:e82283. doi: 10.7554/eLife.82283 (PMC9937658; doi:10.7554/eLife.82283)
Supplement: Figure 1—figure supplement 3—source data 1. [file elife-82283-fig1-figsupp3-data1.zip]

Archive with 73 entries (72 files):
- Fig1-SupFig3-Source data/
- Fig1-SupFig3-Source data/EpiWAT_Mfn2_raw.tif
- __MACOSX/Fig1-SupFig3-Source data/._EpiWAT_Mfn2_raw.tif
- Fig1-SupFig3-Source data/Liver_Mfn2_raw.tif
- __MACOSX/Fig1-SupFig3-Source data/._Liver_Mfn2_raw.tif
- Fig1-SupFig3-Source data/SkelMusc_Tubb_annotated.jpeg
- __MACOSX/Fig1-SupFig3-Source data/._SkelMusc_Tubb_annotated.jpeg
- Fig1-SupFig3-Source data/IngWAT_Gapdh_annotated.jpeg
- __MACOSX/Fig1-SupFig3-Source data/._IngWAT_Gapdh_annotated.jpeg
- Fig1-SupFig3-Source data/Liver_Tubb_raw.tif
- __MACOSX/Fig1-SupFig3-Source data/._Liver_Tubb_raw.tif
- Fig1-SupFig3-Source data/Liver_Mfn2_annotated.jpeg
- __MACOSX/Fig1-SupFig3-Source data/._Liver_Mfn2_annotated.jpeg
- Fig1-SupFig3-Source data/BAT_Tubb_annotated.jpeg
- __MACOSX/Fig1-SupFig3-Source data/._BAT_Tubb_annotated.jpeg
- Fig1-SupFig3-Source data/Heart_Tubb_annotated.jpeg
- __MACOSX/Fig1-SupFig3-Source data/._Heart_Tubb_annotated.jpeg
- Fig1-SupFig3-Source data/Liver_Mfn1_raw.tif
- __MACOSX/Fig1-SupFig3-Source data/._Liver_Mfn1_raw.tif
- Fig1-SupFig3-Source data/EpiWAT_Mfn1_raw.tif
- __MACOSX/Fig1-SupFig3-Source data/._EpiWAT_Mfn1_raw.tif
- Fig1-SupFig3-Source data/EpiWAT_Gapdh_raw.tif
- __MACOSX/Fig1-SupFig3-Source data/._EpiWAT_Gapdh_raw.tif
- Fig1-SupFig3-Source data/Liver_Mfn1_annotated.jpeg
- __MACOSX/Fig1-SupFig3-Source data/._Liver_Mfn1_annotated.jpeg
- Fig1-SupFig3-Source data/Heart_Mfn1_raw.tif
- __MACOSX/Fig1-SupFig3-Source data/._Heart_Mfn1_raw.tif
- Fig1-SupFig3-Source data/EpiWAT_Mfn2_annotated.jpeg
- __MACOSX/Fig1-SupFig3-Source data/._EpiWAT_Mfn2_annotated.jpeg
- Fig1-SupFig3-Source data/IngWAT_Mfn1_raw.tif
- __MACOSX/Fig1-SupFig3-Source data/._IngWAT_Mfn1_raw.tif
- Fig1-SupFig3-Source data/Liver_Tubb_annotated.jpeg
- __MACOSX/Fig1-SupFig3-Source data/._Liver_Tubb_annotated.jpeg
- Fig1-SupFig3-Source data/BAT_Mfn2_annotated.jpeg
- __MACOSX/Fig1-SupFig3-Source data/._BAT_Mfn2_annotated.jpeg
- Fig1-SupFig3-Source data/SkelMusc_Mfn2_raw.tif
- __MACOSX/Fig1-SupFig3-Source data/._SkelMusc_Mfn2_raw.tif
- Fig1-SupFig3-Source data/Heart_Mfn1_annotated.jpeg
- __MACOSX/Fig1-SupFig3-Source data/._Heart_Mfn1_annotated.jpeg
- Fig1-SupFig3-Source data/IngWAT_Mfn2_annotated.jpeg
- __MACOSX/Fig1-SupFig3-Source data/._IngWAT_Mfn2_annotated.jpeg
- Fig1-SupFig3-Source data/SkelMusc_Tubb_raw.tif
- __MACOSX/Fig1-SupFig3-Source data/._SkelMusc_Tubb_raw.tif
- Fig1-SupFig3-Source data/BAT_Mfn1_raw.tif
- __MACOSX/Fig1-SupFig3-Source data/._BAT_Mfn1_raw.tif
- Fig1-SupFig3-Source data/SkelMusc_Mfn2_annotated.jpeg
- __MACOSX/Fig1-SupFig3-Source data/._SkelMusc_Mfn2_annotated.jpeg
- Fig1-SupFig3-Source data/EpiWAT_Mfn1_annotated.jpeg
- __MACOSX/Fig1-SupFig3-Source data/._EpiWAT_Mfn1_annotated.jpeg
- Fig1-SupFig3-Source data/IngWAT_Mfn2_raw.tif
- __MACOSX/Fig1-SupFig3-Source data/._IngWAT_Mfn2_raw.tif
- Fig1-SupFig3-Source data/BAT_Tubb_raw.tif
- __MACOSX/Fig1-SupFig3-Source data/._BAT_Tubb_raw.tif
- Fig1-SupFig3-Source data/SkelMusc_Mfn1_raw.tif
- __MACOSX/Fig1-SupFig3-Source data/._SkelMusc_Mfn1_raw.tif
- Fig1-SupFig3-Source data/BAT_Mfn1_annotated.jpeg
- __MACOSX/Fig1-SupFig3-Source data/._BAT_Mfn1_annotated.jpeg
- Fig1-SupFig3-Source data/IngWAT_Gapdh_raw.tif
- __MACOSX/Fig1-SupFig3-Source data/._IngWAT_Gapdh_raw.tif
- Fig1-SupFig3-Source data/Heart_Mfn2_raw.tif
- __MACOSX/Fig1-SupFig3-Source data/._Heart_Mfn2_raw.tif
- Fig1-SupFig3-Source data/IngWAT_Mfn1_annotated.jpeg
- __MACOSX/Fig1-SupFig3-Source data/._IngWAT_Mfn1_annotated.jpeg
- Fig1-SupFig3-Source data/BAT_Mfn2_raw.tif
- __MACOSX/Fig1-SupFig3-Source data/._BAT_Mfn2_raw.tif
- Fig1-SupFig3-Source data/Heart_Mfn2_annotated.jpeg
- __MACOSX/Fig1-SupFig3-Source data/._Heart_Mfn2_annotated.jpeg
- Fig1-SupFig3-Source data/Heart_Tubb_raw.tif
- __MACOSX/Fig1-SupFig3-Source data/._Heart_Tubb_raw.tif
- Fig1-SupFig3-Source data/SkelMusc_Mfn1_annotated.jpeg
- __MACOSX/Fig1-SupFig3-Source data/._SkelMusc_Mfn1_annotated.jpeg
- Fig1-SupFig3-Source data/EpiWAT_Gapdh_annotated.jpeg
- __MACOSX/Fig1-SupFig3-Source data/._EpiWAT_Gapdh_annotated.jpeg
