# Supplementary material for: A mouse model of human mitofusin-2-related lipodystrophy exhibits adipose-specific mitochondrial stress and reduced leptin secretion
Source: eLife. 2023 Feb 1;12:e82283. doi: 10.7554/eLife.82283 (PMC9937658; doi:10.7554/eLife.82283)
Supplement: Figure 2—figure supplement 3—source data 1. [file elife-82283-fig2-figsupp3-data1.zip]

Archive with 61 entries (60 files):
- Fig2-SupFig3-Source data/
- Fig2-SupFig3-Source data/Liver_Canx_annotated.jpeg
- __MACOSX/Fig2-SupFig3-Source data/._Liver_Canx_annotated.jpeg
- Fig2-SupFig3-Source data/BAT_Oxphos_raw.tif
- __MACOSX/Fig2-SupFig3-Source data/._BAT_Oxphos_raw.tif
- Fig2-SupFig3-Source data/IngWAT_Tomm20_annotated.jpeg
- __MACOSX/Fig2-SupFig3-Source data/._IngWAT_Tomm20_annotated.jpeg
- Fig2-SupFig3-Source data/IngWAT_Oxphos_annotated.jpeg
- __MACOSX/Fig2-SupFig3-Source data/._IngWAT_Oxphos_annotated.jpeg
- Fig2-SupFig3-Source data/Liver_Canx_raw.tif
- __MACOSX/Fig2-SupFig3-Source data/._Liver_Canx_raw.tif
- Fig2-SupFig3-Source data/EpiWAT_Oxphos_high_annotated.jpeg
- __MACOSX/Fig2-SupFig3-Source data/._EpiWAT_Oxphos_high_annotated.jpeg
- Fig2-SupFig3-Source data/Liver_Tomm20_annotated.jpeg
- __MACOSX/Fig2-SupFig3-Source data/._Liver_Tomm20_annotated.jpeg
- Fig2-SupFig3-Source data/Liver_Oxphos_annotated.jpeg
- __MACOSX/Fig2-SupFig3-Source data/._Liver_Oxphos_annotated.jpeg
- Fig2-SupFig3-Source data/BAT_Oxphos_annotated.jpeg
- __MACOSX/Fig2-SupFig3-Source data/._BAT_Oxphos_annotated.jpeg
- Fig2-SupFig3-Source data/BAT_Tomm20_annotated.jpeg
- __MACOSX/Fig2-SupFig3-Source data/._BAT_Tomm20_annotated.jpeg
- Fig2-SupFig3-Source data/BAT_Tomm20_raw.tif
- __MACOSX/Fig2-SupFig3-Source data/._BAT_Tomm20_raw.tif
- Fig2-SupFig3-Source data/Heart_Oxphos_raw.tif
- __MACOSX/Fig2-SupFig3-Source data/._Heart_Oxphos_raw.tif
- Fig2-SupFig3-Source data/Liver_Tomm20_raw.tif
- __MACOSX/Fig2-SupFig3-Source data/._Liver_Tomm20_raw.tif
- Fig2-SupFig3-Source data/EpiWAT_Cs_raw.tif
- __MACOSX/Fig2-SupFig3-Source data/._EpiWAT_Cs_raw.tif
- Fig2-SupFig3-Source data/IngWAT_Canx_annotated.jpeg
- __MACOSX/Fig2-SupFig3-Source data/._IngWAT_Canx_annotated.jpeg
- Fig2-SupFig3-Source data/EpiWAT_Oxphos_low_annotated.jpeg
- __MACOSX/Fig2-SupFig3-Source data/._EpiWAT_Oxphos_low_annotated.jpeg
- Fig2-SupFig3-Source data/IngWAT_Tomm20_raw.tif
- __MACOSX/Fig2-SupFig3-Source data/._IngWAT_Tomm20_raw.tif
- Fig2-SupFig3-Source data/BAT_Canx_annotated.jpeg
- __MACOSX/Fig2-SupFig3-Source data/._BAT_Canx_annotated.jpeg
- Fig2-SupFig3-Source data/EpiWAT_Cs_annotated.jpeg
- __MACOSX/Fig2-SupFig3-Source data/._EpiWAT_Cs_annotated.jpeg
- Fig2-SupFig3-Source data/BAT_Canx_raw.tif
- __MACOSX/Fig2-SupFig3-Source data/._BAT_Canx_raw.tif
- Fig2-SupFig3-Source data/Heart_Canx_annotated.jpeg
- __MACOSX/Fig2-SupFig3-Source data/._Heart_Canx_annotated.jpeg
- Fig2-SupFig3-Source data/IngWAT_Oxphos_raw.tif
- __MACOSX/Fig2-SupFig3-Source data/._IngWAT_Oxphos_raw.tif
- Fig2-SupFig3-Source data/Heart_Tomm20_annotated.jpeg
- __MACOSX/Fig2-SupFig3-Source data/._Heart_Tomm20_annotated.jpeg
- Fig2-SupFig3-Source data/Heart_Oxphos_annotated.jpeg
- __MACOSX/Fig2-SupFig3-Source data/._Heart_Oxphos_annotated.jpeg
- Fig2-SupFig3-Source data/IngWAT_Canx_raw.tif
- __MACOSX/Fig2-SupFig3-Source data/._IngWAT_Canx_raw.tif
- Fig2-SupFig3-Source data/EpiWAT_Oxphos_raw_low.tif
- __MACOSX/Fig2-SupFig3-Source data/._EpiWAT_Oxphos_raw_low.tif
- Fig2-SupFig3-Source data/EpiWAT_Oxphos_raw_high.tif
- __MACOSX/Fig2-SupFig3-Source data/._EpiWAT_Oxphos_raw_high.tif
- Fig2-SupFig3-Source data/Heart_Tomm20_raw.tif
- __MACOSX/Fig2-SupFig3-Source data/._Heart_Tomm20_raw.tif
- Fig2-SupFig3-Source data/Heart_Canx_raw.tif
- __MACOSX/Fig2-SupFig3-Source data/._Heart_Canx_raw.tif
- Fig2-SupFig3-Source data/Liver_Oxphos_raw.tif
- __MACOSX/Fig2-SupFig3-Source data/._Liver_Oxphos_raw.tif
