# Supplementary material for: A mouse model of human mitofusin-2-related lipodystrophy exhibits adipose-specific mitochondrial stress and reduced leptin secretion
Source: eLife. 2023 Feb 1;12:e82283. doi: 10.7554/eLife.82283 (PMC9937658; doi:10.7554/eLife.82283)
Supplement: Figure 4—source data 1. [file elife-82283-fig4-data1.zip]

Archive with 49 entries (48 files):
- Fig4-Source data/
- Fig4-Source data/BAT_PhosEif_raw.tif
- __MACOSX/Fig4-Source data/._BAT_PhosEif_raw.tif
- Fig4-Source data/BAT_Mthfd2_annotated.jpeg
- __MACOSX/Fig4-Source data/._BAT_Mthfd2_annotated.jpeg
- Fig4-Source data/EpiWAT_PhosEif_raw.tif
- __MACOSX/Fig4-Source data/._EpiWAT_PhosEif_raw.tif
- Fig4-Source data/BAT_TotEif_annotated.jpeg
- __MACOSX/Fig4-Source data/._BAT_TotEif_annotated.jpeg
- Fig4-Source data/BAT_Mthfd2_raw.tif
- __MACOSX/Fig4-Source data/._BAT_Mthfd2_raw.tif
- Fig4-Source data/Liver_Canx_annotated.jpeg
- __MACOSX/Fig4-Source data/._Liver_Canx_annotated.jpeg
- Fig4-Source data/Liver_TotEif_annotated.jpeg
- __MACOSX/Fig4-Source data/._Liver_TotEif_annotated.jpeg
- Fig4-Source data/Liver_Mthfd2_annotated.jpeg
- __MACOSX/Fig4-Source data/._Liver_Mthfd2_annotated.jpeg
- Fig4-Source data/EpiWAT_Canx_raw.tif
- __MACOSX/Fig4-Source data/._EpiWAT_Canx_raw.tif
- Fig4-Source data/Liver_Canx_raw.tif
- __MACOSX/Fig4-Source data/._Liver_Canx_raw.tif
- Fig4-Source data/EpiWAT_TotEif_raw.tif
- __MACOSX/Fig4-Source data/._EpiWAT_TotEif_raw.tif
- Fig4-Source data/Liver_PhosEif_raw.tif
- __MACOSX/Fig4-Source data/._Liver_PhosEif_raw.tif
- Fig4-Source data/Liver_TotEif_raw.tif
- __MACOSX/Fig4-Source data/._Liver_TotEif_raw.tif
- Fig4-Source data/Liver_PhosEif_annotated.jpeg
- __MACOSX/Fig4-Source data/._Liver_PhosEif_annotated.jpeg
- Fig4-Source data/BAT_TotEif_raw.tif
- __MACOSX/Fig4-Source data/._BAT_TotEif_raw.tif
- Fig4-Source data/BAT_Canx_annotated.jpeg
- __MACOSX/Fig4-Source data/._BAT_Canx_annotated.jpeg
- Fig4-Source data/EpiWAT_Canx_annotated.jpeg
- __MACOSX/Fig4-Source data/._EpiWAT_Canx_annotated.jpeg
- Fig4-Source data/EpiWAT_Mthfd2_raw.tif
- __MACOSX/Fig4-Source data/._EpiWAT_Mthfd2_raw.tif
- Fig4-Source data/EpiWAT_PhosEif_annotated.jpeg
- __MACOSX/Fig4-Source data/._EpiWAT_PhosEif_annotated.jpeg
- Fig4-Source data/BAT_Canx_raw.tif
- __MACOSX/Fig4-Source data/._BAT_Canx_raw.tif
- Fig4-Source data/EpiWAT_Mthfd2_annotated.jpeg
- __MACOSX/Fig4-Source data/._EpiWAT_Mthfd2_annotated.jpeg
- Fig4-Source data/BAT_PhosEif_annotated.jpeg
- __MACOSX/Fig4-Source data/._BAT_PhosEif_annotated.jpeg
- Fig4-Source data/EpiWAT_TotEif_annotated.jpeg
- __MACOSX/Fig4-Source data/._EpiWAT_TotEif_annotated.jpeg
- Fig4-Source data/Liver_Mthfd2_raw.tif
- __MACOSX/Fig4-Source data/._Liver_Mthfd2_raw.tif
