# Supplementary material for: A mouse model of human mitofusin-2-related lipodystrophy exhibits adipose-specific mitochondrial stress and reduced leptin secretion
Source: eLife. 2023 Feb 1;12:e82283. doi: 10.7554/eLife.82283 (PMC9937658; doi:10.7554/eLife.82283)
Supplement: Figure 4—figure supplement 1—source data 1. [file elife-82283-fig4-figsupp1-data1.zip]

Archive with 51 entries (50 files):
- Fig4-SupFig1-Source data/
- Fig4-SupFig1-Source data/Heart_Mthfd2_annotated.png
- __MACOSX/Fig4-SupFig1-Source data/._Heart_Mthfd2_annotated.png
- Fig4-SupFig1-Source data/.DS_Store
- __MACOSX/Fig4-SupFig1-Source data/._.DS_Store
- Fig4-SupFig1-Source data/IngWAT_PhosEif_annotated.jpeg
- __MACOSX/Fig4-SupFig1-Source data/._IngWAT_PhosEif_annotated.jpeg
- Fig4-SupFig1-Source data/SkelMusc_TotEif_raw.tif
- __MACOSX/Fig4-SupFig1-Source data/._SkelMusc_TotEif_raw.tif
- Fig4-SupFig1-Source data/SkelMusc_PhosEif_raw.tif
- __MACOSX/Fig4-SupFig1-Source data/._SkelMusc_PhosEif_raw.tif
- Fig4-SupFig1-Source data/IngWAT_TotEif_raw.tif
- __MACOSX/Fig4-SupFig1-Source data/._IngWAT_TotEif_raw.tif
- Fig4-SupFig1-Source data/SkelMusc_TotEif_annotated.jpeg
- __MACOSX/Fig4-SupFig1-Source data/._SkelMusc_TotEif_annotated.jpeg
- Fig4-SupFig1-Source data/Heart_PhosEif_annotated.jpeg
- __MACOSX/Fig4-SupFig1-Source data/._Heart_PhosEif_annotated.jpeg
- Fig4-SupFig1-Source data/SkelMusc_Mthfd2_annotated.jpeg
- __MACOSX/Fig4-SupFig1-Source data/._SkelMusc_Mthfd2_annotated.jpeg
- Fig4-SupFig1-Source data/IngWAT_TotEif_annotated.jpeg
- __MACOSX/Fig4-SupFig1-Source data/._IngWAT_TotEif_annotated.jpeg
- Fig4-SupFig1-Source data/Heart_TotEif_raw.jpg
- __MACOSX/Fig4-SupFig1-Source data/._Heart_TotEif_raw.jpg
- Fig4-SupFig1-Source data/IngWAT_Mthfd2_annotated.jpeg
- __MACOSX/Fig4-SupFig1-Source data/._IngWAT_Mthfd2_annotated.jpeg
- Fig4-SupFig1-Source data/SkelMusc_Canx_annotated.jpeg
- __MACOSX/Fig4-SupFig1-Source data/._SkelMusc_Canx_annotated.jpeg
- Fig4-SupFig1-Source data/Heart_TotEif_annotated.jpeg
- __MACOSX/Fig4-SupFig1-Source data/._Heart_TotEif_annotated.jpeg
- Fig4-SupFig1-Source data/IngWAT_Canx_annotated.jpeg
- __MACOSX/Fig4-SupFig1-Source data/._IngWAT_Canx_annotated.jpeg
- Fig4-SupFig1-Source data/Heart_Mthfd2_raw.tif
- __MACOSX/Fig4-SupFig1-Source data/._Heart_Mthfd2_raw.tif
- Fig4-SupFig1-Source data/SkelMusc_PhosEif_annotated.jpeg
- __MACOSX/Fig4-SupFig1-Source data/._SkelMusc_PhosEif_annotated.jpeg
- Fig4-SupFig1-Source data/SkelMusc_Mthfd2_raw.tif
- __MACOSX/Fig4-SupFig1-Source data/._SkelMusc_Mthfd2_raw.tif
- Fig4-SupFig1-Source data/IngWAT_PhosEif_raw.tif
- __MACOSX/Fig4-SupFig1-Source data/._IngWAT_PhosEif_raw.tif
- Fig4-SupFig1-Source data/SkelMusc_Canx_raw.tif
- __MACOSX/Fig4-SupFig1-Source data/._SkelMusc_Canx_raw.tif
- Fig4-SupFig1-Source data/IngWAT_Mthfd2_raw.tif
- __MACOSX/Fig4-SupFig1-Source data/._IngWAT_Mthfd2_raw.tif
- Fig4-SupFig1-Source data/Heart_Canx_annotated.jpeg
- __MACOSX/Fig4-SupFig1-Source data/._Heart_Canx_annotated.jpeg
- Fig4-SupFig1-Source data/Heart_PhosEif_raw.tif
- __MACOSX/Fig4-SupFig1-Source data/._Heart_PhosEif_raw.tif
- Fig4-SupFig1-Source data/IngWAT_Canx_raw.tif
- __MACOSX/Fig4-SupFig1-Source data/._IngWAT_Canx_raw.tif
- Fig4-SupFig1-Source data/Heart_Canx_raw.tif
- __MACOSX/Fig4-SupFig1-Source data/._Heart_Canx_raw.tif
