# Supplementary material for: A mouse model of human mitofusin-2-related lipodystrophy exhibits adipose-specific mitochondrial stress and reduced leptin secretion
Source: eLife. 2023 Feb 1;12:e82283. doi: 10.7554/eLife.82283 (PMC9937658; doi:10.7554/eLife.82283)
Supplement: Figure 4—figure supplement 3—source data 1. [file elife-82283-fig4-figsupp3-data1.zip]

Archive with 11 entries (10 files):
- Fig4-SupFig3-Source data/
- Fig4-SupFig3-Source data/F4S3_LiverMusc_Oma.png
- __MACOSX/Fig4-SupFig3-Source data/._F4S3_LiverMusc_Oma.png
- Fig4-SupFig3-Source data/F4S3_LiverMusc_Canx.png
- __MACOSX/Fig4-SupFig3-Source data/._F4S3_LiverMusc_Canx.png
- Fig4-SupFig3-Source data/.DS_Store
- __MACOSX/Fig4-SupFig3-Source data/._.DS_Store
- Fig4-SupFig3-Source data/F4S3_Heart_Oma-Canx.png
- __MACOSX/Fig4-SupFig3-Source data/._F4S3_Heart_Oma-Canx.png
- Fig4-SupFig3-Source data/F4S3_all_Opa.png
- __MACOSX/Fig4-SupFig3-Source data/._F4S3_all_Opa.png
