# Supplementary material for: A mouse model of human mitofusin-2-related lipodystrophy exhibits adipose-specific mitochondrial stress and reduced leptin secretion
Source: eLife. 2023 Feb 1;12:e82283. doi: 10.7554/eLife.82283 (PMC9937658; doi:10.7554/eLife.82283)
Supplement: Figure 5—source data 1. [file elife-82283-fig5-data1.zip]

Archive with 33 entries (32 files):
- Fig5-Source data/
- Fig5-Source data/Calnexin_raw.tif
- __MACOSX/Fig5-Source data/._Calnexin_raw.tif
- Fig5-Source data/InsRbeta_raw.tif
- __MACOSX/Fig5-Source data/._InsRbeta_raw.tif
- Fig5-Source data/Adiponectin_raw.tif
- __MACOSX/Fig5-Source data/._Adiponectin_raw.tif
- Fig5-Source data/Leptin_raw.tif
- __MACOSX/Fig5-Source data/._Leptin_raw.tif
- Fig5-Source data/Atf4_annotated.tif
- __MACOSX/Fig5-Source data/._Atf4_annotated.tif
- Fig5-Source data/Total Eif2╬▒_raw.tif
- __MACOSX/Fig5-Source data/._Total Eif2╬▒_raw.tif
- Fig5-Source data/Akt_raw.tif
- __MACOSX/Fig5-Source data/._Akt_raw.tif
- Fig5-Source data/Leptin_annotated.tif
- __MACOSX/Fig5-Source data/._Leptin_annotated.tif
- Fig5-Source data/pEif2a S51_annotated.tif
- __MACOSX/Fig5-Source data/._pEif2a S51_annotated.tif
- Fig5-Source data/Calnexin_annotated.tif
- __MACOSX/Fig5-Source data/._Calnexin_annotated.tif
- Fig5-Source data/pEif2╬▒ S51_raw.tif
- __MACOSX/Fig5-Source data/._pEif2╬▒ S51_raw.tif
- Fig5-Source data/InsRbeta_annotated.tif
- __MACOSX/Fig5-Source data/._InsRbeta_annotated.tif
- Fig5-Source data/Atf4_raw.tif
- __MACOSX/Fig5-Source data/._Atf4_raw.tif
- Fig5-Source data/Akt_annotated.tif
- __MACOSX/Fig5-Source data/._Akt_annotated.tif
- Fig5-Source data/Adiponectin_annotated.tif
- __MACOSX/Fig5-Source data/._Adiponectin_annotated.tif
- Fig5-Source data/Total Eif2a_annotated.tif
- __MACOSX/Fig5-Source data/._Total Eif2a_annotated.tif
